# Supplementary material for: Serum-Free Media Formulation Using Marine Microalgae Extracts and Growth Factor Cocktails for Madin-Darby Canine Kidney and Vero Cell Cultures
Source: Int J Mol Sci. 2024 Sep 12;25(18):9881. doi: 10.3390/ijms25189881 (PMC11432547; doi:10.3390/ijms25189881)
Supplement: Supplementary file 1 [file ijms-25-09881-s001.zip]

Archive with 1 entries (1 files):
- ijms-3189123-supplementary.pdf
